# Supplementary material for: Gene-specific cell labeling using MiMIC transposons
Source: Nucleic Acids Res. 2015 Feb 20;43(8):e56. doi: 10.1093/nar/gkv113 (PMC4417149; doi:10.1093/nar/gkv113)
Supplement: SUPPLEMENTARY DATA [file supp_gkv113_nar-03643-met-g-2014-File009.zip]

Archive with 1 entries (1 files):
- nar-03643-met-g-2014-File009.mp4
